# Supplementary material for: Allometry of Defense: Predator Shift Alters Ontogenetic Growth Patterns in an Antipredator Trait
Source: Insects. 2023 Aug 17;14(8):712. doi: 10.3390/insects14080712 (PMC10456028; doi:10.3390/insects14080712)
Supplement: Supplementary file 1 [file insects-14-00712-s001.zip]

Archive with 1 entries (1 files):
- insects-2528473-supplementary.pdf
